# Supplementary material for: Expression of hepatic miRNAs targeting porcine glucocorticoid receptor (GR) 3′UTR in the neonatal piglets under a maternal gestational betaine supplementation
Source: Data Brief. 2015 Nov 26;6:4–7. doi: 10.1016/j.dib.2015.11.037 (PMC4683322; doi:10.1016/j.dib.2015.11.037)
Supplement: Supplementary file 1 — Supplementary material [file mmc1.zip]

Archive with 6 entries (6 files):
- MJ.PDF
- PS.PDF
- YM.PDF
- ZR.PDF
- coi_disclosure HY.PDF
- coi_disclosure.pdf
